# Supplementary material for: Evaluation of In Vitro Activity of Double-Carbapenem Combinations against KPC-2-, OXA-48- and NDM-Producing Escherichia coli and Klebsiella pneumoniae
Source: Antibiotics (Basel). 2022 Nov 17;11(11):1646. doi: 10.3390/antibiotics11111646 (PMC9686504; doi:10.3390/antibiotics11111646)
Supplement: Supplementary file 1 [file antibiotics-11-01646-s001.zip]

Archive with 1 entries (1 files):
- antibiotics-1955157-supplementary.pdf
